# Supplementary material for: Ab-Initio Molecular Dynamics Simulation of Condensed-Phase Reactivity: The Electrolysis of Amino Acids and Peptides
Source: Molecules. 2020 Nov 19;25(22):5415. doi: 10.3390/molecules25225415 (PMC7699423; doi:10.3390/molecules25225415)
Supplement: Supplementary file 1 [file molecules-25-05415-s001.zip]

Archive with 24 entries (21 files):
- frank/
- frank/alanine.mpg
- frank/Fig4.cdx
- frank/Fig4.pdf
- frank/Fig5.cdx
- frank/Fig5.pdf
- frank/Fig7.cdx
- frank/Fig7.pdf
- frank/frank.ga.doc
- frank/frank.suppl.pdf
- frank/in1
- frank/PaxHeaders.9896/
- frank/PaxHeaders.9896/alanine.mpg
- frank/PaxHeaders.9896/Fig4.cdx
- frank/PaxHeaders.9896/Fig4.pdf
- frank/PaxHeaders.9896/Fig5.cdx
- frank/PaxHeaders.9896/Fig5.pdf
- frank/PaxHeaders.9896/Fig7.cdx
- frank/PaxHeaders.9896/Fig7.pdf
- frank/PaxHeaders.9896/frank.ga.doc
- frank/PaxHeaders.9896/frank.suppl.pdf
- frank/PaxHeaders.9896/in1
- PaxHeaders.9896/
- PaxHeaders.9896/frank
