# Supplementary material for: Ab-Initio Molecular Dynamics Simulation of Condensed-Phase Reactivity: The Electrolysis of Amino Acids and Peptides
Source: Molecules. 2020 Nov 19;25(22):5415. doi: 10.3390/molecules25225415 (PMC7699423; doi:10.3390/molecules25225415)
Supplement: Supplementary file 1 [file molecules-25-05415-s001.zip › frank/in1]

&CPMD
  MOLECULAR DYNAMICS
  LSD
  QUENCH BO
  VDW CORRECTION ON
  MAXSTEP
    30000
  TEMPERATURE IONS
    400
  TRAJECTORY XYZ SAMPLE
    -10
&END    
&SYSTEM
  CELL ABSOLUTE
    20.0 20.0 20.0 0.0 0.0 0.0
  CUTOFF
    70.0
  SYMMETRY
    8
&END
&ATOMS
*O_MT_BLYP.psp
  LMAX=P LOC=P
   34
 23.142512      12.314627      14.603747   O 
 24.730676      15.692777      12.753705   O 
 15.664015      17.028795      27.537429   O 
 17.835367      20.810628      27.764593   O 
  3.215218      12.287887       7.302847   O 
  5.914824      10.998584      19.011268   O 
 13.274872       5.336209      18.234988   O 
  6.800123       8.733483      27.651304   O 
 10.906554      13.447820       7.520335   O 
 11.229017      11.399206      20.386309   O 
  6.877866      22.893503      20.862671   O 
  7.166938      17.689254      23.187771   O 
  8.187938      22.035813      13.520669   O 
 10.502115      15.597913      17.473088   O 
  2.279482      18.114952      26.322543   O 
  8.331198      20.317787      15.087819   O 
 11.684007      20.314235      19.985895   O 
  6.128552      23.757542      25.900454   O 
  9.489505       7.985869      12.040636   O 
 14.996337      10.021898      17.196772   O 
 16.461196      19.110007      21.796838   O 
 14.344609       5.271145      23.322017   O 
 15.163446      29.340039      12.206913   O 
 18.541728      34.010157      20.259508   O 
 17.919196      29.483998      23.258088   O 
 11.160930       9.138621       4.934132   O 
 23.542794      14.341453      22.352909   O 
 23.042753       6.688553      22.673388   O 
 17.881118      11.522038       8.225675   O 
 29.038590      13.960276      12.605248   O 
 19.076483      23.505283      20.989679   O 
 22.818689      25.514572      10.933275   O 
 28.128025      26.460928      16.982269   O 
 21.244962      27.296754      16.011687   O 
*N_MT_BLYP.psp
  LMAX=P LOC=P
   2
 18.157981      14.425054      14.883559   N 
 11.056372      19.401648      27.994630   N 
*C_MT_BLYP.psp
  LMAX=P LOC=P
   6
 20.175907      15.695404      13.239365   C 
 20.221959      18.638558      13.625795   C 
 22.827344      14.425905      13.626135   C 
 13.418170      20.977491      27.936388   C 
 13.547673      22.889629      30.163166   C 
 15.794633      19.272882      27.740027   C 
*H_MT_BLYP.psp
  LMAX=S LOC=S
   66
 16.585654      15.587349      14.614443   H 
 19.834074      15.540635      11.223745   H 
 20.293580      19.289115      15.600785   H 
 21.627745      19.655722      12.511348   H 
 18.585362      19.426309      12.629966   H 
 17.420818      12.957625      13.740595   H 
 19.321750      13.560108      16.518436   H 
 10.857062      18.950570      29.851380   H 
 13.290104      21.920540      26.087102   H 
 12.708729      22.028292      31.791316   H 
 15.455881      23.612222      30.442392   H 
 12.438536      24.574490      29.600632   H 
  9.617572      20.593083      27.520913   H 
 11.350772      18.124344      26.716986   H 
  4.313186      10.751918       7.319835   H 
  1.570627      11.904386       8.144266   H 
  5.004335      11.441970      17.467003   H 
 11.572097       6.071010      18.333575   H 
 13.665365       5.093076      20.206199   H 
  8.186312       8.516334      26.262639   H 
 12.214661      14.640785       7.116557   H 
 10.249893      13.874936       9.190418   H 
  9.596823      10.984713      19.566338   H 
 12.586899      10.853056      18.983376   H 
  8.462534      22.176201      20.388671   H 
  6.192633      24.184677      19.583175   H 
  8.982473      16.583537      25.308989   H 
  8.113067      18.290395      21.742868   H 
 11.339604      17.119180      18.015156   H 
 13.530836      19.981851      20.541247   H 
 10.797271      14.239370      18.809729   H 
  2.366863      17.696000      24.502756   H 
  3.311840      16.839312      27.200189   H 
  2.599847      26.485135      12.488161   H 
 11.825528      21.603670      18.623723   H 
  6.825218      23.379465      24.130480   H 
  5.151431      22.310239      26.444544   H 
  8.589826       7.916894      10.430891   H 
 10.467892       6.426278      12.080169   H 
 16.298661      10.453266      18.618054   H 
 17.138418      17.552986      21.009389   H 
 16.000481       6.078115      23.067244   H 
 13.427827       6.588965      24.249703   H 
 15.580395      29.463457      14.190464   H 
 13.303672      29.454802      12.373851   H 
 20.404412      33.775642      20.803031   H 
 18.579031      34.152453      18.326583   H 
 17.895971      30.210144      24.940492   H 
 11.093448      10.627990       6.085013   H 
 11.342798       9.923103       3.208207   H 
 23.375005      13.333945      23.920304   H 
 25.078669      15.418105      22.563179   H 
 23.565263       5.318672      23.860400   H 
 21.422464       7.532467      23.259486   H 
 16.701475      10.726426       9.480397   H 
 17.444572      13.383626       8.166848   H 
 29.962212      14.368325      14.229373   H 
 29.332045      12.146423      12.345108   H 
 20.658184      24.531272      21.390585   H 
 18.112628      24.337991      19.732671   H 
 21.173474      24.828148      10.211589   H 
 25.849186      27.092077       7.717112   H 
 27.141588      27.910197      17.662609   H 
 27.745904      26.757993      15.091069   H 
 21.973036      27.275816      17.629935   H 
 21.308060      29.177541      15.564313   H 
&END
&VDW
  EMPIRICAL CORRECTION
    VDW PARAMETERS
      ALL DFT-D2
    S6GRIMME
      BLYP
  END EMPIRICAL CORRECTION
&END
&DFT
  FUNCTIONAL BLYP
&END
