# Supplementary material for: Ab-Initio Molecular Dynamics Simulation of Condensed-Phase Reactivity: The Electrolysis of Amino Acids and Peptides
Source: Molecules. 2020 Nov 19;25(22):5415. doi: 10.3390/molecules25225415 (PMC7699423; doi:10.3390/molecules25225415)
Supplement: Supplementary file 1 [file molecules-25-05415-s001.zip › frank/PaxHeaders.9896/frank.ga.doc]

29 mtime=1605603984.96998361
30 atime=1605603985.397987209
29 ctime=1605603984.96998361
