# Supplementary material for: Ab-Initio Molecular Dynamics Simulation of Condensed-Phase Reactivity: The Electrolysis of Amino Acids and Peptides
Source: Molecules. 2020 Nov 19;25(22):5415. doi: 10.3390/molecules25225415 (PMC7699423; doi:10.3390/molecules25225415)
Supplement: Supplementary file 1 [file molecules-25-05415-s001.zip › frank/PaxHeaders.9896/in1]

30 mtime=1605604024.326314188
30 atime=1605604025.154321142
30 ctime=1605604024.326314188
